# Supplementary material for: SARS-CoV-2 Infection Risk and COVID-19 Prevalence and Mortality in Cancer Patients During the First Wave of COVID-19 Pandemic in a Virus Epicenter in Northern Italy
Source: Cancers (Basel). 2025 May 1;17(9):1536. doi: 10.3390/cancers17091536 (PMC12070974; doi:10.3390/cancers17091536)
Supplement: Supplementary file 1 [file cancers-17-01536-s001.zip]

Archive with 1 entries (1 files):
- cancers-3556260-supplementary.pdf
